# Supplementary material for: The effect of plant active substances on cognitive function in healthy older adults: a systematic review and network meta-analysis of randomized controlled trials
Source: Front Pharmacol. 2026 Jan 20;16:1672171. doi: 10.3389/fphar.2025.1672171 (PMC12864429; doi:10.3389/fphar.2025.1672171)
Supplement: Supplementary file 1 [file Table10.xls]

## Sheet: Learning and Memory
gelman.diag(results)
Potential scale reduction factors:
Point est. Upper C.I.
d.Placebo.Bacopa 1.00 1.00
d.Placebo.BacopaLAV 1.00 1.01
d.Placebo.Blueberry 1.00 1.00
d.Placebo.Caffeine 1.00 1.00
d.Placebo.Curcumin 1.01 1.02
d.Placebo.Ginkgo 1.00 1.00
d.Placebo.GinkgoGD 1.00 1.00
d.Placebo.GrapeBlueberry 1.00 1.00
d.Placebo.Guarana 1.00 1.00
d.Placebo.Raisin 1.00 1.00
d.Placebo.Salvia 1.01 1.03
d.Placebo.SalviaRM 1.00 1.01
d.Placebo.Tartcherry 1.00 1.00
sd.d 1.00 1.01
Multivariate psrf

## Sheet: Complex Attention
> gelman.diag(results)
Potential scale reduction factors:
Point est. Upper C.I.
d.Placebo.Bacopa 1.00 1.00
d.Placebo.BacopaLAV 1.00 1.00
d.Placebo.Blueberry 1.00 1.00
d.Placebo.Caffeine 1.00 1.00
d.Placebo.Curcumin 1.00 1.00
d.Placebo.Ginkgo 1.00 1.00
d.Placebo.GinkgoGD 1.00 1.00
d.Placebo.Guarana 1.00 1.00
d.Placebo.Salvia 1.00 1.00
d.Placebo.Tartcherry 1.00 1.00
d.Placebo.Wildgreenoat 1.00 1.00
sd.d 1.01 1.02
Multivariate psrf

## Sheet: Executive Function
gelman.diag(results)
Potential scale reduction factors:
Point est. Upper C.I.
d.Placebo.Bacopa 1.00 1.00
d.Placebo.BacopaLAV 1.00 1.00
d.Placebo.Blueberry 1.00 1.00
d.Placebo.Caffeine 1.00 1.00
d.Placebo.Curcumin 1.00 1.00
d.Placebo.Ginkgo 1.00 1.00
d.Placebo.GrapeBlueberry 1.00 1.00
d.Placebo.Salvia 1.01 1.02
d.Placebo.Tartcherry 1.00 1.00
d.Placebo.Wildgreenoat 1.00 1.00
sd.d 1.00 1.00
Multivariate psrf

## Sheet: Language
> gelman.diag(results)
Potential scale reduction factors:
Point est. Upper C.I.
d.Placebo.BacopaLAV 1 1
d.Placebo.Ginkgo 1 1
d.Placebo.GinkgoGD 1 1
d.Placebo.Raisin 1 1
sd.d 1 1
Multivariate psrf

## Sheet: Perceptual-motor function
gelman.diag(results)
Potential scale reduction factors:
Point est. Upper C.I.
d.Placebo.Caffeine 1 1
d.Placebo.Ginkgo 1 1
d.Placebo.GinkgoGD 1 1
d.Placebo.Guarana 1 1
sd.d 1 1
Multivariate psrf
