# Supplementary material for: The effect of plant active substances on cognitive function in healthy older adults: a systematic review and network meta-analysis of randomized controlled trials
Source: Front Pharmacol. 2026 Jan 20;16:1672171. doi: 10.3389/fphar.2025.1672171 (PMC12864429; doi:10.3389/fphar.2025.1672171)
Supplement: Supplementary file 5 [file Table5.xls]

## Sheet: Sheet1
Supplementary Table 5. Classification of plant extracts included in the study
Intervention	Author	classification
Guarana(Paullinia cupana)	(Galduróz and Carlini 1996)	fine powder
Caffeine	(Galduróz and Carlini 1996),(Cropley et al. 2012)	single chemical from a botanical
Ginkgo biloba	(Mix and Crews 2000, 2002; Nathan et al. 2002; Solomon et al. 2002)	semi-purified extract
Salvia	(Scholey et al. 2008)	semi-purified extract
Bacopa monnieri	(Calabrese et al. 2008),(Morgan and Stevens 2010; McPhee et al. 2021)	semi-purified extract
Wild green oat extract	(Wong et al. 2012)	semi-purified extract
Blueberry	(Bowtell et al. 2017)	concentrate juice
Blueberry	(McNamara et al. 2018; Miller et al. 2018; Wood et al. 2023)	freeze-dried Powder
Blueberry	(Cheng et al. 2024)	semi-purified extract
Curcumin	(Coxet al. 2015),(Small et al. 2018; Cox et al. 2020)	single chemical from a botanical
Tart cherry	(Chai et al. 2019)	concentrate juice
Raisin	(Rodrigo-Gonzalo et al. 2023)	dried fruits
Grape+Blueberry	(Bensalem et al. 2019)	semi-purified extract
Salvia+Rosmarinus+Melissa	(Perry et al. 2018)	semi-purified extract
Ginkgo biloba+Gotu kola + DHA	(Carlson et al. 2007)	dietary supplements
Bacopa+Lycopene+Astaxanthin+Vitamin B12	(Crosta et al. 2021)	dietary supplements
