# Supplementary material for: The effect of plant active substances on cognitive function in healthy older adults: a systematic review and network meta-analysis of randomized controlled trials
Source: Front Pharmacol. 2026 Jan 20;16:1672171. doi: 10.3389/fphar.2025.1672171 (PMC12864429; doi:10.3389/fphar.2025.1672171)
Supplement: Supplementary file 6 [file Table6.xls]

## Sheet: Memory
Comparison	Number of studies	Within-study bias	Reporting bias	Indirectness	Imprecision	Heterogeneity	Incoherence	Confidence rating
Bacopa monnieri:Placebo	3	Major concerns	Low risk	No concerns	No concerns	No concerns	No concerns	High
Bacopa+L+A+V:Placebo	1	Some concerns	Low risk	No concerns	Major concerns	No concerns	No concerns	High
Blueberry:Placebo	5	Some concerns	Low risk	No concerns	No concerns	No concerns	No concerns	High
Caffeine:Guarana	1	Some concerns	Low risk	No concerns	Major concerns	No concerns	No concerns	High
Caffeine:Placebo	2	Some concerns	Low risk	No concerns	Major concerns	No concerns	No concerns	High
Curcumin:Placebo	2	Some concerns	Low risk	No concerns	No concerns	No concerns	No concerns	High
Ginkgo biloba:Placebo	4	No concerns	Low risk	No concerns	No concerns	No concerns	No concerns	High
Ginkgo biloba+G + D:Placebo	1	No concerns	Low risk	No concerns	No concerns	Major concerns	No concerns	High
Grape+Blueberry:Placebo	1	Major concerns	Low risk	No concerns	Major concerns	No concerns	No concerns	High
Guarana:Placebo	1	Some concerns	Low risk	No concerns	Major concerns	No concerns	No concerns	High
Placebo:Raisin	1	Major concerns	Low risk	No concerns	No concerns	No concerns	No concerns	High
Placebo:Salvia	1	Some concerns	Low risk	No concerns	Major concerns	No concerns	No concerns	High
Placebo:Salvia+R+M	1	Some concerns	Low risk	No concerns	Major concerns	No concerns	No concerns	High
Placebo:Tart cherry	1	Some concerns	Low risk	No concerns	No concerns	No concerns	No concerns	High
Bacopa+L+A+V:Bacopa monnieri	0	Some concerns	Low risk	No concerns	Major concerns	No concerns	No concerns	High
Bacopa monnieri:Blueberry	0	Some concerns	Low risk	No concerns	No concerns	No concerns	No concerns	High
Bacopa monnieri:Caffeine	0	Some concerns	Low risk	No concerns	No concerns	Major concerns	No concerns	High
Bacopa monnieri:Curcumin	0	Some concerns	Low risk	No concerns	Major concerns	No concerns	No concerns	High
Bacopa monnieri:Ginkgo biloba	0	Some concerns	Low risk	No concerns	No concerns	No concerns	No concerns	High
Bacopa monnieri:Ginkgo biloba+G + D	0	Some concerns	Low risk	No concerns	No concerns	No concerns	No concerns	High
Bacopa monnieri:Grape+Blueberry	0	Major concerns	Low risk	No concerns	No concerns	No concerns	No concerns	High
Bacopa monnieri:Guarana	0	Some concerns	Low risk	No concerns	No concerns	No concerns	No concerns	High
Bacopa monnieri:Raisin	0	Major concerns	Low risk	No concerns	Major concerns	No concerns	No concerns	High
Bacopa monnieri:Salvia	0	Some concerns	Low risk	No concerns	Major concerns	No concerns	No concerns	High
Bacopa monnieri:Salvia+R+M	0	Some concerns	Low risk	No concerns	No concerns	No concerns	No concerns	High
Bacopa monnieri:Tart cherry	0	Some concerns	Low risk	No concerns	No concerns	No concerns	No concerns	High
Bacopa+L+A+V:Blueberry	0	Some concerns	Low risk	No concerns	Major concerns	No concerns	No concerns	High
Bacopa+L+A+V:Caffeine	0	Some concerns	Low risk	No concerns	Major concerns	No concerns	No concerns	High
Bacopa+L+A+V:Curcumin	0	Some concerns	Low risk	No concerns	Major concerns	No concerns	No concerns	High
Bacopa+L+A+V:Ginkgo biloba	0	Some concerns	Low risk	No concerns	Major concerns	No concerns	No concerns	High
Bacopa+L+A+V:Ginkgo biloba+G + D	0	Some concerns	Low risk	No concerns	Major concerns	No concerns	No concerns	High
Bacopa+L+A+V:Grape+Blueberry	0	Major concerns	Low risk	No concerns	Major concerns	No concerns	No concerns	High
Bacopa+L+A+V:Guarana	0	Some concerns	Low risk	No concerns	Major concerns	No concerns	No concerns	High
Bacopa+L+A+V:Raisin	0	Major concerns	Low risk	No concerns	Major concerns	No concerns	No concerns	High
Bacopa+L+A+V:Salvia	0	Some concerns	Low risk	No concerns	Major concerns	No concerns	No concerns	High
Bacopa+L+A+V:Salvia+R+M	0	Some concerns	Low risk	No concerns	Major concerns	No concerns	No concerns	High
Bacopa+L+A+V:Tart cherry	0	Some concerns	Low risk	No concerns	No concerns	Major concerns	No concerns	High
Blueberry:Caffeine	0	Some concerns	Low risk	No concerns	Major concerns	No concerns	No concerns	High
Blueberry:Curcumin	0	Some concerns	Low risk	No concerns	No concerns	Major concerns	No concerns	High
Blueberry:Ginkgo biloba	0	No concerns	Low risk	No concerns	Major concerns	No concerns	No concerns	High
Blueberry:Ginkgo biloba+G + D	0	No concerns	Low risk	No concerns	No concerns	No concerns	No concerns	High
Blueberry:Grape+Blueberry	0	Some concerns	Low risk	No concerns	Major concerns	No concerns	No concerns	High
Blueberry:Guarana	0	Some concerns	Low risk	No concerns	Major concerns	No concerns	No concerns	High
Blueberry:Raisin	0	Some concerns	Low risk	No concerns	No concerns	No concerns	No concerns	High
Blueberry:Salvia	0	Some concerns	Low risk	No concerns	Major concerns	No concerns	No concerns	High
Blueberry:Salvia+R+M	0	Some concerns	Low risk	No concerns	Major concerns	No concerns	No concerns	High
Blueberry:Tart cherry	0	Some concerns	Low risk	No concerns	No concerns	No concerns	No concerns	High
Caffeine:Curcumin	0	Some concerns	Low risk	No concerns	No concerns	Major concerns	No concerns	High
Caffeine:Ginkgo biloba	0	Some concerns	Low risk	No concerns	Major concerns	No concerns	No concerns	High
Caffeine:Ginkgo biloba+G + D	0	Some concerns	Low risk	No concerns	No concerns	Major concerns	No concerns	High
Caffeine:Grape+Blueberry	0	Some concerns	Low risk	No concerns	Major concerns	No concerns	No concerns	High
Caffeine:Raisin	0	Some concerns	Low risk	No concerns	No concerns	No concerns	No concerns	High
Caffeine:Salvia	0	Some concerns	Low risk	No concerns	Major concerns	No concerns	No concerns	High
Caffeine:Salvia+R+M	0	Some concerns	Low risk	No concerns	Major concerns	No concerns	No concerns	High
Caffeine:Tart cherry	0	Some concerns	Low risk	No concerns	No concerns	No concerns	No concerns	High
Curcumin:Ginkgo biloba	0	Some concerns	Low risk	No concerns	No concerns	Major concerns	No concerns	High
Curcumin:Ginkgo biloba+G + D	0	Some concerns	Low risk	No concerns	No concerns	No concerns	No concerns	High
Curcumin:Grape+Blueberry	0	Major concerns	Low risk	No concerns	No concerns	Major concerns	No concerns	High
Curcumin:Guarana	0	Some concerns	Low risk	No concerns	No concerns	No concerns	No concerns	High
Curcumin:Raisin	0	Major concerns	Low risk	No concerns	Major concerns	No concerns	No concerns	High
Curcumin:Salvia	0	Some concerns	Low risk	No concerns	Major concerns	No concerns	No concerns	High
Curcumin:Salvia+R+M	0	Some concerns	Low risk	No concerns	No concerns	No concerns	No concerns	High
Curcumin:Tart cherry	0	Some concerns	Low risk	No concerns	No concerns	No concerns	No concerns	High
Ginkgo biloba:Ginkgo biloba+G + D	0	No concerns	Low risk	No concerns	No concerns	No concerns	No concerns	High
Ginkgo biloba:Grape+Blueberry	0	Some concerns	Low risk	No concerns	Major concerns	No concerns	No concerns	High
Ginkgo biloba:Guarana	0	Some concerns	Low risk	No concerns	Major concerns	No concerns	No concerns	High
Ginkgo biloba:Raisin	0	Some concerns	Low risk	No concerns	No concerns	No concerns	No concerns	High
Ginkgo biloba:Salvia	0	Some concerns	Low risk	No concerns	Major concerns	No concerns	No concerns	High
Ginkgo biloba:Salvia+R+M	0	Some concerns	Low risk	No concerns	Major concerns	No concerns	No concerns	High
Ginkgo biloba:Tart cherry	0	Some concerns	Low risk	No concerns	No concerns	No concerns	No concerns	High
Ginkgo biloba+G + D:Grape+Blueberry	0	Some concerns	Low risk	No concerns	No concerns	No concerns	No concerns	High
Ginkgo biloba+G + D:Guarana	0	Some concerns	Low risk	No concerns	Major concerns	No concerns	No concerns	High
Ginkgo biloba+G + D:Raisin	0	Some concerns	Low risk	No concerns	No concerns	No concerns	No concerns	High
Ginkgo biloba+G + D:Salvia	0	Some concerns	Low risk	No concerns	Major concerns	No concerns	No concerns	High
Ginkgo biloba+G + D:Salvia+R+M	0	Some concerns	Low risk	No concerns	Major concerns	No concerns	No concerns	High
Ginkgo biloba+G + D:Tart cherry	0	Some concerns	Low risk	No concerns	No concerns	No concerns	No concerns	High
Grape+Blueberry:Guarana	0	Some concerns	Low risk	No concerns	Major concerns	No concerns	No concerns	High
Grape+Blueberry:Raisin	0	Major concerns	Low risk	No concerns	No concerns	No concerns	No concerns	High
Grape+Blueberry:Salvia	0	Major concerns	Low risk	No concerns	Major concerns	No concerns	No concerns	High
Grape+Blueberry:Salvia+R+M	0	Major concerns	Low risk	No concerns	Major concerns	No concerns	No concerns	High
Grape+Blueberry:Tart cherry	0	Major concerns	Low risk	No concerns	No concerns	No concerns	No concerns	High
Guarana:Raisin	0	Some concerns	Low risk	No concerns	No concerns	No concerns	No concerns	High
Guarana:Salvia	0	Some concerns	Low risk	No concerns	Major concerns	No concerns	No concerns	High
Guarana:Salvia+R+M	0	Some concerns	Low risk	No concerns	Major concerns	No concerns	No concerns	High
Guarana:Tart cherry	0	Some concerns	Low risk	No concerns	No concerns	No concerns	No concerns	High
Raisin:Salvia	0	Major concerns	Low risk	No concerns	Major concerns	No concerns	No concerns	High
Raisin:Salvia+R+M	0	Major concerns	Low risk	No concerns	No concerns	No concerns	No concerns	High
Raisin:Tart cherry	0	Major concerns	Low risk	No concerns	No concerns	No concerns	No concerns	High
Salvia:Salvia+R+M	0	Some concerns	Low risk	No concerns	Major concerns	No concerns	No concerns	High
Salvia:Tart cherry	0	Some concerns	Low risk	No concerns	No concerns	No concerns	No concerns	High
Salvia+R+M:Tart cherry	0	Some concerns	Low risk	No concerns	No concerns	No concerns	No concerns	High

## Sheet: Attention
Comparison	Number of studies	Within-study bias	Reporting bias	Indirectness	Imprecision	Heterogeneity	Incoherence	Confidence rating
Bacopa monnieri:Placebo	2	Major concerns	Low risk	No concerns	Major concerns	No concerns	No concerns	High
Bacopa+L+A+V:Placebo	1	Some concerns	Low risk	No concerns	No concerns	Major concerns	No concerns	High
Blueberry:Placebo	2	Some concerns	Low risk	No concerns	Major concerns	No concerns	No concerns	High
Caffeine:Guarana	1	Some concerns	Low risk	No concerns	Major concerns	No concerns	No concerns	High
Caffeine:Placebo	2	Some concerns	Low risk	No concerns	Major concerns	No concerns	No concerns	High
Curcumin:Placebo	3	Some concerns	Low risk	No concerns	Major concerns	No concerns	No concerns	High
Ginkgo biloba:Placebo	4	No concerns	Low risk	No concerns	Major concerns	No concerns	No concerns	High
Ginkgo biloba+G + D:Placebo	1	No concerns	Low risk	No concerns	Major concerns	No concerns	No concerns	High
Guarana:Placebo	1	Some concerns	Low risk	No concerns	Major concerns	No concerns	No concerns	High
Placebo:Salvia	1	Some concerns	Low risk	No concerns	Major concerns	No concerns	No concerns	High
Placebo:Tart cherry	1	Some concerns	Low risk	No concerns	Major concerns	No concerns	No concerns	High
Placebo:Wild green oat	1	Some concerns	Low risk	No concerns	Major concerns	No concerns	No concerns	High
Bacopa+L+A+V:Bacopa monnieri	0	Major concerns	Low risk	No concerns	Major concerns	No concerns	No concerns	High
Bacopa monnieri:Blueberry	0	Some concerns	Low risk	No concerns	Major concerns	No concerns	No concerns	High
Bacopa monnieri:Caffeine	0	Some concerns	Low risk	No concerns	Major concerns	No concerns	No concerns	High
Bacopa monnieri:Curcumin	0	Major concerns	Low risk	No concerns	Major concerns	No concerns	No concerns	High
Bacopa monnieri:Ginkgo biloba	0	Some concerns	Low risk	No concerns	Major concerns	No concerns	No concerns	High
Bacopa monnieri:Ginkgo biloba+G + D	0	Some concerns	Low risk	No concerns	Major concerns	No concerns	No concerns	High
Bacopa monnieri:Guarana	0	Some concerns	Low risk	No concerns	Major concerns	No concerns	No concerns	High
Bacopa monnieri:Salvia	0	Major concerns	Low risk	No concerns	Major concerns	No concerns	No concerns	High
Bacopa monnieri:Tart cherry	0	Major concerns	Low risk	No concerns	Major concerns	No concerns	No concerns	High
Bacopa monnieri:Wild green oat	0	Major concerns	Low risk	No concerns	Major concerns	No concerns	No concerns	High
Bacopa+L+A+V:Blueberry	0	Some concerns	Low risk	No concerns	Major concerns	No concerns	No concerns	High
Bacopa+L+A+V:Caffeine	0	Some concerns	Low risk	No concerns	Major concerns	No concerns	No concerns	High
Bacopa+L+A+V:Curcumin	0	Some concerns	Low risk	No concerns	No concerns	No concerns	No concerns	High
Bacopa+L+A+V:Ginkgo biloba	0	Some concerns	Low risk	No concerns	No concerns	Major concerns	No concerns	High
Bacopa+L+A+V:Ginkgo biloba+G + D	0	Some concerns	Low risk	No concerns	Major concerns	No concerns	No concerns	High
Bacopa+L+A+V:Guarana	0	Some concerns	Low risk	No concerns	No concerns	Major concerns	No concerns	High
Bacopa+L+A+V:Salvia	0	Some concerns	Low risk	No concerns	No concerns	Major concerns	No concerns	High
Bacopa+L+A+V:Tart cherry	0	Some concerns	Low risk	No concerns	Major concerns	No concerns	No concerns	High
Bacopa+L+A+V:Wild green oat	0	Some concerns	Low risk	No concerns	No concerns	Major concerns	No concerns	High
Blueberry:Caffeine	0	Some concerns	Low risk	No concerns	Major concerns	No concerns	No concerns	High
Blueberry:Curcumin	0	Some concerns	Low risk	No concerns	Major concerns	No concerns	No concerns	High
Blueberry:Ginkgo biloba	0	Some concerns	Low risk	No concerns	Major concerns	No concerns	No concerns	High
Blueberry:Ginkgo biloba+G + D	0	No concerns	Low risk	No concerns	Major concerns	No concerns	No concerns	High
Blueberry:Guarana	0	Some concerns	Low risk	No concerns	Major concerns	No concerns	No concerns	High
Blueberry:Salvia	0	Some concerns	Low risk	No concerns	Major concerns	No concerns	No concerns	High
Blueberry:Tart cherry	0	Some concerns	Low risk	No concerns	Major concerns	No concerns	No concerns	High
Blueberry:Wild green oat	0	Some concerns	Low risk	No concerns	Major concerns	No concerns	No concerns	High
Caffeine:Curcumin	0	Some concerns	Low risk	No concerns	Major concerns	No concerns	No concerns	High
Caffeine:Ginkgo biloba	0	Some concerns	Low risk	No concerns	Major concerns	No concerns	No concerns	High
Caffeine:Ginkgo biloba+G + D	0	Some concerns	Low risk	No concerns	Major concerns	No concerns	No concerns	High
Caffeine:Salvia	0	Some concerns	Low risk	No concerns	Major concerns	No concerns	No concerns	High
Caffeine:Tart cherry	0	Some concerns	Low risk	No concerns	Major concerns	No concerns	No concerns	High
Caffeine:Wild green oat	0	Some concerns	Low risk	No concerns	Major concerns	No concerns	No concerns	High
Curcumin:Ginkgo biloba	0	Some concerns	Low risk	No concerns	Major concerns	No concerns	No concerns	High
Curcumin:Ginkgo biloba+G + D	0	Some concerns	Low risk	No concerns	Major concerns	No concerns	No concerns	High
Curcumin:Guarana	0	Some concerns	Low risk	No concerns	Major concerns	No concerns	No concerns	High
Curcumin:Salvia	0	Some concerns	Low risk	No concerns	Major concerns	No concerns	No concerns	High
Curcumin:Tart cherry	0	Some concerns	Low risk	No concerns	Major concerns	No concerns	No concerns	High
Curcumin:Wild green oat	0	Some concerns	Low risk	No concerns	Major concerns	No concerns	No concerns	High
Ginkgo biloba:Ginkgo biloba+G + D	0	No concerns	Low risk	No concerns	Major concerns	No concerns	No concerns	High
Ginkgo biloba:Guarana	0	Some concerns	Low risk	No concerns	Major concerns	No concerns	No concerns	High
Ginkgo biloba:Salvia	0	Some concerns	Low risk	No concerns	Major concerns	No concerns	No concerns	High
Ginkgo biloba:Tart cherry	0	Some concerns	Low risk	No concerns	Major concerns	No concerns	No concerns	High
Ginkgo biloba:Wild green oat	0	Some concerns	Low risk	No concerns	Major concerns	No concerns	No concerns	High
Ginkgo biloba+G + D:Guarana	0	Some concerns	Low risk	No concerns	Major concerns	No concerns	No concerns	High
Ginkgo biloba+G + D:Salvia	0	Some concerns	Low risk	No concerns	Major concerns	No concerns	No concerns	High
Ginkgo biloba+G + D:Tart cherry	0	Some concerns	Low risk	No concerns	Major concerns	No concerns	No concerns	High
Ginkgo biloba+G + D:Wild green oat	0	Some concerns	Low risk	No concerns	Major concerns	No concerns	No concerns	High
Guarana:Salvia	0	Some concerns	Low risk	No concerns	Major concerns	No concerns	No concerns	High
Guarana:Tart cherry	0	Some concerns	Low risk	No concerns	Major concerns	No concerns	No concerns	High
Guarana:Wild green oat	0	Some concerns	Low risk	No concerns	Major concerns	No concerns	No concerns	High
Salvia:Tart cherry	0	Some concerns	Low risk	No concerns	Major concerns	No concerns	No concerns	High
Salvia:Wild green oat	0	Some concerns	Low risk	No concerns	Major concerns	No concerns	No concerns	High
Tart cherry:Wild green oat	0	Some concerns	Low risk	No concerns	Major concerns	No concerns	No concerns	High

## Sheet: Executive function
Comparison	Number of studies	Within-study bias	Reporting bias	Indirectness	Imprecision	Heterogeneity	Incoherence	Confidence rating
Bacopa monnieri:Placebo	3	Some concerns	Low risk	No concerns	Major concerns	No concerns	Major concerns	High
Bacopa+L+A+V:Placebo	1	Some concerns	Low risk	No concerns	No concerns	No concerns	Major concerns	High
Blueberry:Placebo	3	No concerns	Low risk	No concerns	Major concerns	No concerns	Major concerns	High
Caffeine:Placebo	1	Some concerns	Low risk	No concerns	Major concerns	No concerns	Major concerns	High
Curcumin:Placebo	1	Some concerns	Low risk	No concerns	No concerns	Major concerns	Major concerns	High
Ginkgo biloba:Placebo	3	Some concerns	Low risk	No concerns	Major concerns	No concerns	Major concerns	High
Grape+Blueberry:Placebo	1	Major concerns	Low risk	No concerns	Major concerns	No concerns	Major concerns	High
Placebo:Salvia	1	Some concerns	Low risk	No concerns	Major concerns	No concerns	Major concerns	High
Placebo:Tart cherry	1	Some concerns	Low risk	No concerns	Major concerns	No concerns	Major concerns	High
Placebo:Wild green oat	1	Some concerns	Low risk	No concerns	Major concerns	No concerns	Major concerns	High
Bacopa+L+A+V:Bacopa monnieri	0	Some concerns	Low risk	No concerns	No concerns	No concerns	Major concerns	High
Bacopa monnieri:Blueberry	0	Some concerns	Low risk	No concerns	Major concerns	No concerns	Major concerns	High
Bacopa monnieri:Caffeine	0	Some concerns	Low risk	No concerns	Major concerns	No concerns	Major concerns	High
Bacopa monnieri:Curcumin	0	Some concerns	Low risk	No concerns	Major concerns	No concerns	Major concerns	High
Bacopa monnieri:Ginkgo biloba	0	Some concerns	Low risk	No concerns	Major concerns	No concerns	Major concerns	High
Bacopa monnieri:Grape+Blueberry	0	Major concerns	Low risk	No concerns	Major concerns	No concerns	Major concerns	High
Bacopa monnieri:Salvia	0	Some concerns	Low risk	No concerns	Major concerns	No concerns	Major concerns	High
Bacopa monnieri:Tart cherry	0	Some concerns	Low risk	No concerns	Major concerns	No concerns	Major concerns	High
Bacopa monnieri:Wild green oat	0	Some concerns	Low risk	No concerns	Major concerns	No concerns	Major concerns	High
Bacopa+L+A+V:Blueberry	0	Some concerns	Low risk	No concerns	No concerns	No concerns	Major concerns	High
Bacopa+L+A+V:Caffeine	0	Some concerns	Low risk	No concerns	No concerns	No concerns	Major concerns	High
Bacopa+L+A+V:Curcumin	0	Some concerns	Low risk	No concerns	No concerns	Major concerns	Major concerns	High
Bacopa+L+A+V:Ginkgo biloba	0	Some concerns	Low risk	No concerns	No concerns	No concerns	Major concerns	High
Bacopa+L+A+V:Grape+Blueberry	0	Major concerns	Low risk	No concerns	No concerns	No concerns	Major concerns	High
Bacopa+L+A+V:Salvia	0	Some concerns	Low risk	No concerns	Major concerns	No concerns	Major concerns	High
Bacopa+L+A+V:Tart cherry	0	Some concerns	Low risk	No concerns	No concerns	No concerns	Major concerns	High
Bacopa+L+A+V:Wild green oat	0	Some concerns	Low risk	No concerns	No concerns	Major concerns	Major concerns	High
Blueberry:Caffeine	0	Some concerns	Low risk	No concerns	Major concerns	No concerns	Major concerns	High
Blueberry:Curcumin	0	Some concerns	Low risk	No concerns	Major concerns	No concerns	Major concerns	High
Blueberry:Ginkgo biloba	0	Some concerns	Low risk	No concerns	Major concerns	No concerns	Major concerns	High
Blueberry:Grape+Blueberry	0	Some concerns	Low risk	No concerns	Major concerns	No concerns	Major concerns	High
Blueberry:Salvia	0	Some concerns	Low risk	No concerns	Major concerns	No concerns	Major concerns	High
Blueberry:Tart cherry	0	Some concerns	Low risk	No concerns	Major concerns	No concerns	Major concerns	High
Blueberry:Wild green oat	0	Some concerns	Low risk	No concerns	Major concerns	No concerns	Major concerns	High
Caffeine:Curcumin	0	Some concerns	Low risk	No concerns	Major concerns	No concerns	Major concerns	High
Caffeine:Ginkgo biloba	0	Some concerns	Low risk	No concerns	Major concerns	No concerns	Major concerns	High
Caffeine:Grape+Blueberry	0	Major concerns	Low risk	No concerns	Major concerns	No concerns	Major concerns	High
Caffeine:Salvia	0	Some concerns	Low risk	No concerns	Major concerns	No concerns	Major concerns	High
Caffeine:Tart cherry	0	Some concerns	Low risk	No concerns	Major concerns	No concerns	Major concerns	High
Caffeine:Wild green oat	0	Some concerns	Low risk	No concerns	Major concerns	No concerns	Major concerns	High
Curcumin:Ginkgo biloba	0	Some concerns	Low risk	No concerns	No concerns	Major concerns	Major concerns	High
Curcumin:Grape+Blueberry	0	Major concerns	Low risk	No concerns	Major concerns	No concerns	Major concerns	High
Curcumin:Salvia	0	Some concerns	Low risk	No concerns	Major concerns	No concerns	Major concerns	High
Curcumin:Tart cherry	0	Some concerns	Low risk	No concerns	No concerns	Major concerns	Major concerns	High
Curcumin:Wild green oat	0	Some concerns	Low risk	No concerns	Major concerns	No concerns	Major concerns	High
Ginkgo biloba:Grape+Blueberry	0	Some concerns	Low risk	No concerns	Major concerns	No concerns	Major concerns	High
Ginkgo biloba:Salvia	0	Some concerns	Low risk	No concerns	Major concerns	No concerns	Major concerns	High
Ginkgo biloba:Tart cherry	0	Some concerns	Low risk	No concerns	Major concerns	No concerns	Major concerns	High
Ginkgo biloba:Wild green oat	0	Some concerns	Low risk	No concerns	Major concerns	No concerns	Major concerns	High
Grape+Blueberry:Salvia	0	Major concerns	Low risk	No concerns	Major concerns	No concerns	Major concerns	High
Grape+Blueberry:Tart cherry	0	Major concerns	Low risk	No concerns	Major concerns	No concerns	Major concerns	High
Grape+Blueberry:Wild green oat	0	Major concerns	Low risk	No concerns	Major concerns	No concerns	Major concerns	High
Salvia:Tart cherry	0	Some concerns	Low risk	No concerns	Major concerns	No concerns	Major concerns	High
Salvia:Wild green oat	0	Some concerns	Low risk	No concerns	Major concerns	No concerns	Major concerns	High
Tart cherry:Wild green oat	0	Some concerns	Low risk	No concerns	Major concerns	No concerns	Major concerns	High
