# Supplementary material for: The effect of plant active substances on cognitive function in healthy older adults: a systematic review and network meta-analysis of randomized controlled trials
Source: Front Pharmacol. 2026 Jan 20;16:1672171. doi: 10.3389/fphar.2025.1672171 (PMC12864429; doi:10.3389/fphar.2025.1672171)
Supplement: Supplementary file 8 [file Table4.xlsx]

## Sheet: Sheet1
Supplementary Table 4 Information on the sources, medicinal parts, dosage range, and extraction methods of plant active substances
Intervention	Latin Name	Family	Plant Part Used	Daily Dose Range (Reported)	Extraction Method (as Reported)	Number of Studies	Batch No. / COA	Reported in Source
Blueberry	Vaccinium corymbosum L.	Ericaceae	Vaccinii corymbosi fructus	①24-26g; ②20g; ③30ml	①Freeze-dried powder；②Blueberry standardized extract;③concentrate juice	4	NR	✓
Ginkgo biloba	Ginkgo biloba L.	Ginkgoaceae	Ginkgo folium	120–180 mg	Standardised extract EGb 761 (24 % flavone glycosides, 6 % terpene lactones)	4	NR	✓
Bacopa monnieri	Bacopa monnieri (L.) Wettst.	Plantaginaceae	Bacopae monnieri herba	300 mg	alcoholic extract (herb to extract ratio, 20:1),	3	NR	✓
Curcumin	Curcuma longa L.	Zingiberaceae	Curcumae longae rhizoma	①80mg;②180mg	①Solid-lipid (Longvida® )；②colloidal nanoparticles（Theracurmin®）	3	NR	✓
Caffeine	Coffea arabica L.	Rubiaceae	Coffeae semen	25–167 mg	soluble coffee powder	2	NR	✓
Guarana	Paullinia cupana Kunth	Sapindaceae	Paulliniae cupanae semen	1000 mg	Fine powder of seeds in capsules	1	NR	✓
Raisin	Vitis vinifera L.	Vitaceae	Uvae passae fructus	50 g	Whole dried fruits	1	NR	✓
Salvia	Salvia officinalis L.	Lamiaceae	Salviae officinalis folium	333 mg	70 % ethanol extract, ratio of 7.5:1 leaf/extract	1	NR	✓
Tart cherry	Prunus cerasus L.	Rosaceae	Cerasi acidi fructus	480 ml	68 ml Montmorency tart cherry juice concentrate was diluted with 412 ml water.	1	NR	✓
Wild green oat	Avena sativa L.	Poaceae	Avenae herba	1500 mg	Semi-purified extract (Neuravena® EFLA 955)	1	NR	✓
Grape + Blueberry	Vitis vinifera + Vaccinium angustifolium	—	—	600 mg	Low-molecular-weight polyphenol-rich extract (PEGB)	1	NR	✓
Salvia + Rosmarinus + Melissa	—	—	—	10ml	Fresh sage, rosemary and mint plant materials were collected in the dark at room temperature and extracted separately at a concentration of 0.5 grams per milliliter for 3 weeks. The extracts were then mixed in equal proportions and filled into 50-milliliter bottles.	1	NR	✓
Bacopa + Lycopene + Astaxanthin + B12	—	—	—	—	Dietary supplement	1	NR	✓
Ginkgo + Gotu kola + DHA	—	—	—	160 mg Ginkgo + 68 mg Gotu kola + 180 mg DHA	Dietary supplement	1	NR	✓
Notes:
Latin names and plant parts were verified against the Chinese Pharmacopoeia 2020, USP-NF 2022, EP 10.0, and MPNS.
Daily dose represents the total amount consumed per day as stated in the original RCT; “not specified” indicates absence of quantitative data.
Batch number or Certificate of Analysis (COA) was not reported in any source; uniformly marked as NR (Not Reported).
