# Supplementary material for: The effect of plant active substances on cognitive function in healthy older adults: a systematic review and network meta-analysis of randomized controlled trials
Source: Front Pharmacol. 2026 Jan 20;16:1672171. doi: 10.3389/fphar.2025.1672171 (PMC12864429; doi:10.3389/fphar.2025.1672171)
Supplement: Supplementary file 9 [file Table7.xls]

## Sheet: Sheet1
Supplementary Table 7.Consistency Assessment For Learning And Memory
Side	Direct Coef.	Std. Err.	Indirect Coef.	Std. Err.	Difference Coef.	Std. Err.	P>|z|	tau
A J *	-0.486428	0.21346	-0.161182	70.6369	-0.325246	70.6373	0.996	0.208596
B J *	0.0179513	0.307946	-0.988316	649.317	1.00627	649.317	0.999	0.208597
C J *	-0.247593	0.162941	-0.726408	285.517	0.478815	285.517	0.999	0.208598
D I *	-0.509582	0.436038	-0.521635	0.990893	0.0120527	1.08293	0.991	0.231275
D J *	-0.287024	0.249159	-0.686631	455.412	0.399607	455.412	0.999	0.208597
E J *	-0.410069	0.240613	-0.558967	445.899	0.148898	445.899	1	0.208596
F J *	-0.205828	0.151615	-0.762002	316.183	0.556174	316.184	0.999	0.208596
G J *	0.460402	0.31072	-1.43198	660.956	1.89238	660.956	0.998	0.208596
H J *	-0.25326	0.254715	-0.728406	625.976	0.475146	625.976	0.999	0.208597
I J *	0.226481	0.432984	0.214427	0.994903	0.0120539	1.08293	0.991	0.231275
J K *	1.0871	0.318378	2.05786	639.181	-0.970763	639.181	0.999	0.208596
J L *	0.261358	0.380107	1.234	619.427	-0.972644	619.427	0.999	0.208597
J M *	-0.330263	0.54555	0.642193	641.15	-0.972456	641.15	0.999	0.208598
J N *	-0.956692	0.420478	0.0678315	631.718	-1.02452	631.718	0.999	0.208596
