# Supplementary material for: The effect of plant active substances on cognitive function in healthy older adults: a systematic review and network meta-analysis of randomized controlled trials
Source: Front Pharmacol. 2026 Jan 20;16:1672171. doi: 10.3389/fphar.2025.1672171 (PMC12864429; doi:10.3389/fphar.2025.1672171)
Supplement: Supplementary file 10 [file Table8.xls]

## Sheet: Sheet1
Supplementary Table 8.Consistency Assessment For Complex Attention
Side	Direct Coef.	Std. Err.	Indirect Coef.	Std. Err.	Difference Coef.	Std. Err.	P>|z|	tau
A I *	-0.147947	0.704098	-0.129665	79.085	-0.0182815	79.0881	1	0.943812
B I *	0.808005	0.972905	-1.10362	633.955	1.91162	633.956	0.998	0.943807
C I *	0.488469	0.709712	-0.783692	447.31	1.27216	447.31	0.998	0.943807
D H *	0.326103	1.07953	-0.505431	2.79675	0.831534	2.99787	0.781	1.01524
D I *	-0.053495	0.700643	-0.242132	447.294	0.188637	447.295	1	0.943807
E I *	-0.945522	0.574568	0.649923	365.435	-1.59545	365.436	0.997	0.943808
F I *	-0.242626	0.494421	-0.0530267	316.27	-0.1896	316.27	1	0.943808
G I *	0.0561792	0.970763	-0.351586	632.631	0.407765	632.632	0.999	0.943807
H I *	-0.163052	1.07906	-0.994586	2.79727	0.831534	2.99785	0.781	1.01524
I J *	0.153814	0.995544	0.449815	633.135	-0.296001	633.136	1	0.943807
I K *	-0.400677	1.00557	-0.10477	632.912	-0.295907	632.913	1	0.943807
I L *	0.173122	0.972133	0.468272	632.857	-0.295149	632.857	1	0.943807
