# Supplementary material for: The effect of plant active substances on cognitive function in healthy older adults: a systematic review and network meta-analysis of randomized controlled trials
Source: Front Pharmacol. 2026 Jan 20;16:1672171. doi: 10.3389/fphar.2025.1672171 (PMC12864429; doi:10.3389/fphar.2025.1672171)
Supplement: Supplementary file 12 [file Table9.xls]

## Sheet: Sheet1
Supplementary Table 9.Consistency Assessment For Executive Function
Side	Direct Coef.	Std. Err.	Indirect Coef.	Std. Err.	Difference Coef.	Std. Err.	P>|z|	tau
A H *	-0.0304182	0.238589	0.128157	88.0447	-0.158575	88.0449	0.999	0.278209
B H *	1.28897	0.374241	-1.34975	637.198	2.63872	637.198	0.997	0.278209
C H *	-0.10993	0.231676	0.0509918	367.956	-0.160922	367.957	1	0.278208
D H *	-0.0171352	0.358727	-0.0618485	628.613	0.0447133	628.613	1	0.27821
E H *	1.21198	0.371395	-1.27294	627.942	2.48492	627.942	0.997	0.278213
F H *	-0.244737	0.23044	0.18374	371.613	-0.428478	371.614	0.999	0.278209
G H *	0.244548	0.314255	-0.281886	629.461	0.526434	629.461	0.999	0.27821
H I *	-0.0108135	0.421191	0.0501003	637.495	-0.0609138	637.495	1	0.278209
H J *	1.21453	0.469314	1.2749	637.727	-0.0603693	637.727	1	0.278207
H K *	-0.0256655	0.362573	0.0351112	621.836	-0.0607767	621.836	1	0.278209
